# Supplementary material for: Optimal continuous support accompanying labor - the midwives’ and laboring women’s point of view
Source: Isr J Health Policy Res. 2019 Mar 6;8:27. doi: 10.1186/s13584-019-0299-3 (PMC6402159; doi:10.1186/s13584-019-0299-3)
Supplement: Supplementary file 1 — Laboring women questionnaire. Questionnaire for Midwives Concerning Labor Supporters. Post-partum questionnaire. (ZIP 42 kb) [file 13584_2019_299_MOESM1_ESM.zip]

Archive with 3 entries (3 files):
- Laboring women questionnaire.docx
- Post-partum questionnaire.docx
- Questionnaire for Midwives Concerning Labor Supporters.docx
